# Supplementary material for: NCIVISION: A Siamese Neural Network for Molecular Similarity Prediction MEP and RDG Images
Source: Molecules. 2025 Nov 28;30(23):4589. doi: 10.3390/molecules30234589 (PMC12693297; doi:10.3390/molecules30234589)
Supplement: Supplementary file 1 [file molecules-30-04589-s001.zip]

Archive with 1 entries (1 files):
- molecules-3950284-supplementary.pdf
